# Supplementary material for: Tumor-specific usage of alternative transcription start sites in colorectal cancer identified by genome-wide exon array analysis
Source: BMC Genomics. 2011 Oct 14;12:505. doi: 10.1186/1471-2164-12-505 (PMC3208247; doi:10.1186/1471-2164-12-505)
Supplement: Additional file 4 — Table with summary of the histopathological characteristics [file 1471-2164-12-505-S4.XLSX]

## Sheet: Summary
Additional file 4 - summary of the histopathological characteristics
Patient ID	Age	Pathology type	Adenoma subtype	Stage	Microsatellite stability	Tumor location
731	57	Cancer		Stage I	MSS	Sigmoid
212	74	Cancer		Stage II	MSS	Rectum
260	65	Cancer		Stage II	MSS	Sigmoid
346	75	Cancer		Stage II	MSS	Cecum
348	63	Cancer		Stage II	MSS	Sigmoid
430	58	Cancer		Stage II	MSS	Splenic flexure
443	83	Cancer		Stage II	MSS	Rectum
569	63	Cancer		Stage II	MSS	Rectum
602	72	Cancer		Stage II	MSS	Cecum
779	65	Cancer		Stage II	MSS	Sigmoid
878	71	Cancer		Stage II	MSS	Sigmoid
895	66	Cancer		Stage II	MSS	Cecum
939	68	Cancer		Stage II	MSS	Sigmoid
978	64	Cancer		Stage II	MSS	Splenic flexure
988	68	Cancer		Stage II	MSS	Rectum
1011	68	Cancer		Stage II	MSS	Ascending
1413	72	Cancer		Stage II	MSS	Transversum
133	82	Cancer		Stage III	MSS	Ascending
294	82	Cancer		Stage III	MSS	Sigmoid
347	59	Cancer		Stage III	MSS	Rectum
412	62	Cancer		Stage III	MSS	Sigmoid
424	82	Cancer		Stage III	MSS	Sigmoid
479	85	Cancer		Stage III	MSS	Rectum
643	55	Cancer		Stage III	MSS	Cecum
717	85	Cancer		Stage III	MSS	Sigmoid
724	55	Cancer		Stage III	MSS	Cecum
845	80	Cancer		Stage III	MSS	Ascending
894	69	Cancer		Stage III	MSS	Sigmoid
946	62	Cancer		Stage III	MSS	Rectum
959	67	Cancer		Stage III	MSS	Rectum
464	70	Cancer		Stage II	MSI	Ascending
584	64	Cancer		Stage II	MSI	Transversum
759	72	Cancer		Stage II	MSI	Ascending
763	80	Cancer		Stage II	MSI	Transversum
629	73	Cancer		Stage III	MSI	Hepatic flexure
731	59	Adenoma	Tubular		MSS	Hepatic flexure
902	59	Adenoma	Tubular		MSS	Sigmoid
978	64	Adenoma	Tubular		MSS	Transversum
1011	68	Adenoma	Tubular		MSS	Ascending
1065	52	Adenoma	Tubular		MSS	Cecum
1103	62	Adenoma	Tubular		MSS	Sigmoid
1125	52	Adenoma	Tubular		MSS	Transversum
1140	73	Adenoma	Tubular		MSS	Sigmoid
1151	67	Adenoma	Tubular		MSS	Rectum
1174	63	Adenoma	Tubular		MSS	Sigmoid
1177	55	Adenoma	Tubular		MSS	Rectum
1233	70	Adenoma	Tubular		MSS	Sigmoid
1373	70	Adenoma	Tubular		MSS	Cecum
1398	65	Adenoma	Tubular		MSS	Sigmoid
1413	72	Adenoma	Tubular		MSS	Cecum
1420	61	Adenoma	Tubular		MSS	Rectum
726	77	Adenoma	Tubulovillous		MSS	Rectum
865	81	Adenoma	Tubulovillous		MSS	Sigmoid
913	66	Adenoma	Tubulovillous		MSS	Cecum
939	68	Adenoma	Tubulovillous		MSS	Sigmoid
946	62	Adenoma	Tubulovillous		MSS	Sigmoid
965	64	Adenoma	Tubulovillous		MSS	Ascending
988	68	Adenoma	Tubulovillous		MSS	Descending
1108	66	Adenoma	Tubulovillous		MSS	Sigmoid
1121	75	Adenoma	Tubulovillous		MSS	Rectum
1155	56	Adenoma	Tubulovillous		MSS	Rectum
1184	77	Adenoma	Tubulovillous		MSS	Sigmoid
1448	88	Adenoma	Tubulovillous		MSS	Rectum
379	60	Adenoma	Villous		MSS	Rectum
635	51	Adenoma	Villous		MSS	Rectum
658	80	Adenoma	Villous		MSS	Rectum
660	67	Adenoma	Villous		MSS	Sigmoid
674	56	Adenoma	Villous		MSS	Sigmoid
767	68	Adenoma	Villous		MSS	Sigmoid
769	60	Adenoma	Villous		MSS	Rectum
781	81	Adenoma	Villous		MSS	Rectum
856	76	Adenoma	Villous		MSS	Rectum
880	73	Adenoma	Villous		MSS	Sigmoid
895	66	Adenoma	Villous		MSS	Rectum
907	64	Adenoma	Villous		MSS	Rectum
908	53	Adenoma	Villous		MSS	Sigmoid
945	65	Adenoma	Villous		MSS	Sigmoid
960	53	Adenoma	Villous		MSS	Sigmoid
977	79	Adenoma	Villous		MSS	Cecum
1098	58	Adenoma	Villous		MSS	Rectum
1249	75	Adenoma	Villous		MSS	Sigmoid
1282	64	Adenoma	Villous		MSS	Rectum
1286	59	Adenoma	Villous		MSS	Sigmoid
1295	60	Adenoma	Villous		MSS	Rectum
395	54	Normal				Sigmoid
421	54	Normal				RectumRectum
477	46	Normal				Cecum
726	76	Normal				Transversum
731	59	Normal				Hepatic flexure
895	66	Normal				Cecum
913	66	Normal				Ascending
935	60	Normal				Sigmoid
945	65	Normal				Sigmoid
946	62	Normal				Rectum
960	53	Normal				Rectum
1011	68	Normal				Ascending
1065	52	Normal				Cecum
1151	67	Normal				Sigmoid
1155	56	Normal				Rectum
1177	56	Normal				Sigmoid
1184	77	Normal				Sigmoid
1233	70	Normal				Sigmoid
1249	75	Normal				Cecum
1373	70	Normal				Cecum
1413	72	Normal				Transversum
1417	47	Normal				Sigmoid
1420	61	Normal				Cecum
1597	71	Normal				Sigmoid
