# Supplementary material for: Tumor-specific usage of alternative transcription start sites in colorectal cancer identified by genome-wide exon array analysis
Source: BMC Genomics. 2011 Oct 14;12:505. doi: 10.1186/1471-2164-12-505 (PMC3208247; doi:10.1186/1471-2164-12-505)
Supplement: Additional file 5 — Sequence of primers used for qRT-PCR [file 1471-2164-12-505-S5.XLSX]

## Sheet: Primer sequence
Additional file 5 - Sequence of primers used for qRT-PCR
Primer name	Primer sequence
OSBPL1A Ex12 F	GCAAACACCTGACTCAAGCA
OSBPL1A Ex13 R	GCCATGAATGGTGTCATCAA
OSBPL1A ex18 F2	CAGCCGGGGTCCTCGGATCT
OSBPL1A Ex18 R	TCCAGTGCTTCTGACAAGATTT
OSBPL1A ex28 F2	TGATTCCCAAGACAGACTGC
OSBPL1A Ex29 R	GGG CTG CTC TTT GTT TTT CC
TRAK1 ex2F	GACCTCACAACCGAGCAAAT
TRAK1 ex4R1	AAGAAGCCGAGTGACAGCAT
TRAK1 ex3F	TGAATACGACTGCCAGGATG
TRAK1 ex4R2	GGCCAACTCTTTCAGCACAT
TCF12 ex4 F	GGTTTTACAGACAGCCCTCA
TCF12 ex5 R	TTGACAGCCTGGTAATCCAGT
TCF12 alt ex1 F2	GGGCAGCAATTCTTTGATGT
TCF12 ex 8 R	CTGGTTGGTGGCTTAGGAGA
TCF12 ex16 F	TCAAGCACAGACCTGAACCA
TCF12 ex17 R	TTTGGGAGGATTCATCATCTG
